# Supplementary material for: Farmland pest recognition based on Cascade RCNN Combined with Swin-Transformer
Source: PLoS One. 2024 Jun 6;19(6):e0304284. doi: 10.1371/journal.pone.0304284 (PMC11156394; doi:10.1371/journal.pone.0304284)
Supplement: S1 Fig — (ZIP) [file pone.0304284.s001.zip]

Archive with 13 entries (13 files):
- 0001.jpg
- 0002.jpg
- 0003.jpg
- 0004.jpg
- 0005.jpg
- 0006.jpg
- 0007.jpg
- 0010.jpg
- 0011.jpg
- 0012.jpg
- 0013.jpg
- 0014.jpg
- 0015.jpg
